# Supplementary material for: Arthrospira platensis Mutagenesis for Protein and C-Phycocyanin Improvement and Proteomics Approaches
Source: Life (Basel). 2022 Jun 17;12(6):911. doi: 10.3390/life12060911 (PMC9227609; doi:10.3390/life12060911)
Supplement: Supplementary file 1 [file life-12-00911-s001.zip]

Archive with 1 entries (1 files):
- life-1755944-supplementary.pdf
